# Supplementary material for: Factors Associated with Initiation of Opioid Use in a US Department of Veterans Affairs Pain Clinic: A Retrospective Study
Source: Brain Sci. 2025 May 7;15(5):491. doi: 10.3390/brainsci15050491 (PMC12109717; doi:10.3390/brainsci15050491)
Supplement: Supplementary file 1 [file brainsci-15-00491-s001.zip]

Archive with 1 entries (1 files):
- brainsci-3588055-supplementary.pdf
